# Supplementary material for: Genealogical asymmetry under the isolation with migration model and a two-taxon test for gene flow
Source: Genetics. 2024 Sep 30;228(4):iyae157. doi: 10.1093/genetics/iyae157 (PMC11631468; doi:10.1093/genetics/iyae157)
Supplement: iyae157_Supplementary_Data [file iyae157_supplementary_data.zip]

Archive with 2 entries (2 files):
- File_S1_GENETICS-2024-307366.pdf
- Supplemental_Figures_GENETICS-2024-307366.pdf
